# Supplementary material for: A Potential Central Hub of Histamine in the Microbiota–Gut–Joint Axis in Rheumatoid Arthritis: Mechanisms and Translational Implications
Source: Int J Mol Sci. 2026 Mar 1;27(5):2315. doi: 10.3390/ijms27052315 (PMC12984847; doi:10.3390/ijms27052315)
Supplement: Supplementary file 1 [file ijms-27-02315-s001.zip]

Archive with 1 entries (1 files):
- ijms-4057742-supplementary.pdf
